# Supplementary material for: Mapping the Scientific Literature on Sheep and Goat Research: General Appraisal and Significance of the Year of Publication
Source: Animals (Basel). 2026 Apr 10;16(8):1163. doi: 10.3390/ani16081163 (PMC13113982; doi:10.3390/ani16081163)
Supplement: Supplementary file 1 [file animals-16-01163-s001.zip]

Archive with 1 entries (1 files):
- animals-4192603-supplementary.pdf
